# Supplementary material for: Natural Enantiomers: Occurrence, Biogenesis and Biological Properties
Source: Molecules. 2022 Feb 14;27(4):1279. doi: 10.3390/molecules27041279 (PMC8880303; doi:10.3390/molecules27041279)
Supplement: Supplementary file 1 [file molecules-27-01279-s001.zip]

Archive with 1 entries (1 files):
- molecules-1564733-supplementary.pdf
